# Supplementary material for: Molecular and Cellular Response to Experimental Anisakis pegreffii (Nematoda, Anisakidae) Third-Stage Larval Infection in Rats
Source: Front Immunol. 2018 Sep 7;9:2055. doi: 10.3389/fimmu.2018.02055 (PMC6137129; doi:10.3389/fimmu.2018.02055)
Supplement: Supplementary file 1 [file Table_1.XLSX]

## Sheet: Sheet1
Pool ID	Organ	State	N of bio-replicates in the pool	Pairing	Sampling hour (h)	Description
1_M	muscle	Migrating larva	3	M1	6	abdominal muscle
					24	dorsal muscle
					32	intercostal muscle
2_M	muscle	Migrating larva	3	M2	18	abdominal muscle
					24	abdominal muscle
					32	thoracic diaphragm
3_M	muscle	Migrating larva	3	M3	18	abdominal muscle
					24	abdominal muscle
					32	abdominal muscle
1K_M	muscle	Control	3	M1	6	abdominal muscle
					24	dorsal muscle
					32	intercostal muscle
2K_M	muscle	Control	3	M2	18	abdominal muscle
					24	abdominal muscle
					32	thoracic diaphragm
3K_M	muscle	Control	3	M3	18	abdominal muscle
					24	abdominal muscle
					32	abdominal muscle
K0_M	muscle	Uninfected	9	M0	10	abdominal muscle
					18	abdominal muscle
					18	abdominal muscle
					24	dorsal muscle
					24	abdominal muscle
					24	abdominal muscle
					32	intercostal muscle
					32	abdominal muscle
					32	thoracic diaphragm
1_S	stomach	Migrating larva	4	S1	6	greater curvature
					18	greater curvature
					24	fundus
					32	pyloric antrum
2_S	stomach	Migrating larva	4	S2	6	pyloric canal
					18	greater curvature
					24	fundus
					32	greater curvature
3_S	stomach	Migrating larva	4	S3	6	fundus
					18	greater curvature
					24	greater curvature
					32	greater curvature
4_S	stomach	Migrating larva	4	S4	6	fundus
					6	fundus
					24	greater curvature
					24	greater curvature
1K_S	stomach	Control	4	S1	6	greater curvature
					18	greater curvature
					24	fundus
					32	pyloric antrum
2K_S	stomach	Control	4	S2	6	pyloric canal
					18	greater curvature
					24	fundus
					32	greater curvature
3K_S	stomach	Control	4	S3	6	fundus
					18	greater curvature
					24	greater curvature
					32	greater curvature
4K_S	stomach	Control	4	S4	6	fundus
					6	fundus
					24	greater curvature
					24	greater curvature
K0_S	stomach	Uninfected	4	S0	6	pyloric antrum
					6	fundus
					24	greater curvature
					32	pyloric canal
