# Supplementary material for: Molecular and Cellular Response to Experimental Anisakis pegreffii (Nematoda, Anisakidae) Third-Stage Larval Infection in Rats
Source: Front Immunol. 2018 Sep 7;9:2055. doi: 10.3389/fimmu.2018.02055 (PMC6137129; doi:10.3389/fimmu.2018.02055)
Supplement: Supplementary file 4 [file Table_4.XLSX]

## Sheet: Stomach
Anisakis-infected stomach tissues of Sprague-Dawley rats
Type of pathways	Dataset	Direction	Pathway ID	Stat. mean	p value	q value	Set size
Signaling and metabolic pathways	Stomach	Up-regulated	rno03010 Ribosome	5.77363	1.78218e-08	3.90298e-06	123
			rno04610 Complement and coagulation cascades	4.12122	4.47219e-05	0.0030138	50
			rno04060 Cytokine-cytokine receptor interaction	3.98913	4.72541e-05	0.0030138	126
			rno04657 IL-17 signaling pathway	4.08451	5.50466e-05	0.0030138	66
			rno04640 Hematopoietic cell lineage	3.86526	0.000104542	0.00457894	51
			rno03030 DNA replication	3.73805	0.00019977	0.00668772	34
			rno04062 Chemokine signaling pathway	3.56696	0.000228625	0.00668772	133
			rno04110 Cell cycle	3.52422	0.000257557	0.00668772	113
			rno04668 TNF signaling pathway	3.54747	0.000274838	0.00668772	93
			rno04380 Osteoclast differentiation	3.3899	0.000432563	0.00947314	97
			rno04145 Phagosome	3.0682	0.00120366	0.0239638	118
			rno03050 Proteasome	3.05311	0.00185548	0.0321883	41
			rno04115 p53 signaling pathway	2.95539	0.00191072	0.0321883	58
			rno04064 NF-kappa B signaling pathway	2.81343	0.00288409	0.0451154	70
			rno00590 Arachidonic acid metabolism	2.72946	0.00420853	0.0614446	43
			rno04621 NOD-like receptor signaling pathway	2.63894	0.00451798	0.0618398	119
Signaling and metabolic pathways	Stomach	Up- and down-regulated	rno04060 Cytokine-cytokine receptor interaction	4.17054	2.34354e-05	0.00513235	126
			rno04610 Complement and coagulation cascades	3.75161	0.000166475	0.0173452	50
			rno04657 IL-17 signaling pathway	3.66242	0.000237606	0.0173452	66
			rno04640 Hematopoietic cell lineage	3.33369	0.00062797	0.0343814	51
			rno04080 Neuroactive ligand-receptor interaction	3.01594	0.00147093	0.0644265	92
Disease-related pathways	Stomach	Up-regulated	rno05150 Staphylococcus aureus infection	4.81356	6.6141e-06	0.000496058	29
			rno05152 Tuberculosis	3.62275	0.00017718	0.00664426	124
			rno05144 Malaria	3.66603	0.000402896	0.00766921	31
			rno05140 Leishmaniasis	3.4586	0.000409025	0.00766921	48
			rno05132 Salmonella infection	3.05682	0.00147307	0.0194307	66
			rno05322 Systemic lupus erythematosus	3.08166	0.00155446	0.0194307	34
			rno05143 African trypanosomiasis	3.12041	0.00214868	0.0230216	24
			rno05323 Rheumatoid arthritis	2.8863	0.00255833	0.0239844	58
			rno05133 Pertussis	2.79628	0.00315202	0.0262668	54
			rno05167 Kaposi's sarcoma-associated herpesvirus infection	2.67936	0.00392221	0.0275443	152
			rno05134 Legionellosis	2.74643	0.00403983	0.0275443	44
			rno05321 Inflammatory bowel disease (IBD)	2.6102	0.00563092	0.0351933	33
			rno05164 Influenza A	2.39692	0.00866756	0.0500052	120
			rno05142 Chagas disease (American trypanosomiasis)	2.35806	0.00987828	0.0505486	81
			rno05166 HTLV-I infection	2.33104	0.0101097	0.0505486	213
			rno05168 Herpes simplex infection	2.19586	0.0144609	0.0677855	143
			rno05169 Epstein-Barr virus infection	2.14433	0.0163827	0.0722767	172
			rno05332 Graft-versus-host disease	2.15084	0.0187243	0.078018	22
			rno05145 Toxoplasmosis	2.03743	0.0216128	0.0853135	86
Disease-related pathways	Stomach	Up- and down-regulated	rno05150 Staphylococcus aureus infection	3.5394	0.000460029	0.024375	29
			rno05144 Malaria	3.50752	0.000650001	0.024375	31
			rno05323 Rheumatoid arthritis	2.86034	0.00279017	0.0697544	58
			rno05143 African trypanosomiasis	2.81523	0.00462225	0.0866673	24

## Sheet: Muscle
Anisakis-infected muscle tissues of Sprague-Dawley rats
Type of pathways	Dataset	Direction	Pathway ID	Stat. mean	p value	q value	Set size
Signaling and metabolic pathways	Muscle	Up-regulated	rno04060 Cytokine-cytokine receptor interaction	6.57005	1.97745e-10	4.29106e-08	125
			rno04062 Chemokine signaling pathway	5.52067	4.9416e-08	3.8941e-06	132
			rno04514 Cell adhesion molecules (CAMs)	5.54116	5.38354e-08	3.8941e-06	95
			rno04145 Phagosome	4.92338	8.30434e-07	4.50511e-05	118
			rno04640 Hematopoietic cell lineage	4.84872	2.87815e-06	0.000124912	48
			rno04610 Complement and coagulation cascades	4.58304	9.39141e-06	0.000331733	50
			rno04657 IL-17 signaling pathway	4.48418	1.10741e-05	0.000331733	65
			rno04380 Osteoclast differentiation	4.33427	1.22298e-05	0.000331733	102
			rno04668 TNF signaling pathway	3.94484	6.0727e-05	0.0014642	93
			rno04670 Leukocyte transendothelial migration	3.88037	7.48762e-05	0.00162481	86
			rno04015 Rap1 signaling pathway	3.71917	0.00011754	0.00214979	165
			rno04621 NOD-like receptor signaling pathway	3.73962	0.000118883	0.00214979	125
			rno04080 Neuroactive ligand-receptor interaction	3.68866	0.000170954	0.00285361	73
			rno04064 NF-kappa B signaling pathway	3.65067	0.000188367	0.00291969	72
			rno04151 PI3K-Akt signaling pathway	3.46476	0.000289017	0.00418112	250
			rno04620 Toll-like receptor signaling pathway	3.50693	0.000313319	0.00424939	73
			rno04666 Fc gamma R-mediated phagocytosis	3.40309	0.00042399	0.00488233	79
			rno04612 Antigen processing and presentation	3.43863	0.000427058	0.00488233	51
			rno04630 Jak-STAT signaling pathway	3.39399	0.000427485	0.00488233	91
			rno04650 Natural killer cell mediated cytotoxicity	3.00133	0.00163201	0.0177073	65
			rno04810 Regulation of actin cytoskeleton	2.88385	0.00209956	0.0216954	159
			rno00100 Steroid biosynthesis	2.92109	0.00343673	0.0338987	15
			rno00260 Glycine, serine and threonine metabolism	2.74491	0.00414389	0.0390967	29
			rno00140 Steroid hormone biosynthesis	2.73209	0.00543352	0.049128	15
			rno04512 ECM-receptor interaction	2.56525	0.00585198	0.0507952	56
			rno04974 Protein digestion and absorption	2.54387	0.00620142	0.0512801	56
			rno00790 Folate biosynthesis	2.63315	0.00638047	0.0512801	18
			rno04672 Intestinal immune network for IgA production	2.5183	0.00796694	0.0617438	23
			rno04510 Focal adhesion	2.33464	0.0100827	0.0754467	165
			rno04978 Mineral absorption	2.36015	0.0106937	0.0773508	34
			rno04662 B cell receptor signaling pathway	2.24289	0.0133743	0.0930048	63
			rno00830 Retinol metabolism	2.30035	0.013715	0.0930048	19
			rno04611 Platelet activation	2.19978	0.0145379	0.0955978	98
Signaling and metabolic pathways	Muscle	Down-regulated	rno00190 Oxidative phosphorylation	-4.22961	1.99992e-05	0.00433983	115
			rno04120 Ubiquitin mediated proteolysis	-3.65592	0.000166564	0.0180722	123
Signaling and metabolic pathways	Muscle	Up- and down-regulated	rno04060 Cytokine-cytokine receptor interaction	5.91409	7.44468e-09	1.6155e-06	125
			rno04610 Complement and coagulation cascades	4.8318	3.97449e-06	0.000309568	50
			rno04062 Chemokine signaling pathway	4.57416	4.27975e-06	0.000309568	132
			rno04514 Cell adhesion molecules (CAMs)	4.50665	6.1829e-06	0.000335422	95
			rno04657 IL-17 signaling pathway	4.34856	1.96578e-05	0.000853146	65
			rno04380 Osteoclast differentiation	4.08084	3.44961e-05	0.00124761	102
			rno04145 Phagosome	3.74286	0.000117456	0.00364115	118
			rno04640 Hematopoietic cell lineage	3.73914	0.000181428	0.00492124	48
			rno04080 Neuroactive ligand-receptor interaction	3.59671	0.000240588	0.00580086	73
			rno04621 NOD-like receptor signaling pathway	3.47496	0.000314031	0.00681448	125
			rno04668 TNF signaling pathway	3.39202	0.000450176	0.00888075	93
			rno04670 Leukocyte transendothelial migration	3.19497	0.000837212	0.0151396	86
			rno04620 Toll-like receptor signaling pathway	2.87622	0.0023852	0.0398145	73
			rno04650 Natural killer cell mediated cytotoxicity	2.8253	0.00276739	0.0428945	65
			rno04151 PI3K-Akt signaling pathway	2.75201	0.00307523	0.0444883	250
			rno04064 NF-kappa B signaling pathway	2.75322	0.0034002	0.0461152	72
			rno04015 Rap1 signaling pathway	2.70184	0.00362737	0.0463023	165
			rno04611 Platelet activation	2.67381	0.00408667	0.0492671	98
			rno03320 PPAR signaling pathway	2.61005	0.00535325	0.0575378	54
			rno04630 Jak-STAT signaling pathway	2.57826	0.00539987	0.0575378	91
			rno01230 Biosynthesis of amino acids	2.58367	0.00556817	0.0575378	59
			rno00260 Glycine, serine and threonine metabolism	2.55292	0.00686581	0.0677219	29
			rno04923 Regulation of lipolysis in adipocytes	2.49397	0.00730861	0.0688507	46
			rno04974 Protein digestion and absorption	2.46679	0.00761483	0.0688507	56
			rno04672 Intestinal immune network for IgA production	2.43242	0.00987269	0.0856949	23
			rno04666 Fc gamma R-mediated phagocytosis	2.33399	0.0104502	0.087219	79
			rno04020 Calcium signaling pathway	2.28312	0.0116982	0.0901262	109
			rno00100 Steroid biosynthesis	2.40497	0.0117105	0.0901262	15
			rno04659 Th17 cell differentiation	2.27969	0.0120445	0.0901262	76
Disease-related pathways	Muscle	Up-regulated	rno05150 Staphylococcus aureus infection	6.25549	2.2033e-08	1.63044e-06	33
			rno05144 Malaria	5.4636	4.95592e-07	1.83369e-05	37
			rno05152 Tuberculosis	4.66113	2.66435e-06	6.57206e-05	125
			rno05133 Pertussis	4.33731	1.96815e-05	0.000364108	56
			rno05140 Leishmaniasis	4.14347	3.8558e-05	0.000531256	51
			rno05323 Rheumatoid arthritis	4.13889	4.30748e-05	0.000531256	56
			rno05167 Kaposi's sarcoma-associated herpesvirus infection	3.90395	5.8768e-05	0.000621262	151
			rno05332 Graft-versus-host disease	3.83022	0.000198721	0.00183817	25
			rno05320 Autoimmune thyroid disease	3.66987	0.000294817	0.00239312	26
			rno05330 Allograft rejection	3.6721	0.000330212	0.00239312	24
			rno05164 Influenza A	3.43219	0.000355734	0.00239312	118
			rno05143 African trypanosomiasis	3.47645	0.000653389	0.00402923	23
			rno05142 Chagas disease (American trypanosomiasis)	3.16872	0.000945382	0.00484537	78
			rno04940 Type I diabetes mellitus	3.26911	0.000950847	0.00484537	28
			rno05132 Salmonella infection	3.16908	0.000982169	0.00484537	68
			rno05168 Herpes simplex infection	2.96549	0.00164578	0.00761172	140
			rno05146 Amoebiasis	2.94473	0.00195655	0.00796503	69
			rno05321 Inflammatory bowel disease (IBD)	2.99252	0.00203878	0.00796503	34
			rno05134 Legionellosis	2.97184	0.00204508	0.00796503	45
			rno05418 Fluid shear stress and atherosclerosis	2.85298	0.00237864	0.00880096	116
			rno05162 Measles	2.67956	0.00404751	0.0142627	88
			rno04933 AGE-RAGE signaling pathway in diabetic complications	2.62874	0.00468162	0.0157473	91
			rno05310 Asthma	2.82749	0.00531281	0.0170934	11
			rno05416 Viral myocarditis	2.57357	0.00576491	0.0177752	53
			rno05322 Systemic lupus erythematosus	2.5496	0.00638365	0.0188956	41
			rno05145 Toxoplasmosis	2.44257	0.00780318	0.0220029	86
			rno05340 Primary immunodeficiency	2.5535	0.00802807	0.0220029	18
			rno05202 Transcriptional misregulation in cancer	2.24051	0.0129783	0.0342997	132
			rno05200 Pathways in cancer	2.21228	0.0136174	0.0347479	393
			rno05204 Chemical carcinogenesis	2.1226	0.0191225	0.0471688	31
			rno05205 Proteoglycans in cancer	1.7615	0.0395525	0.09378	163
			rno05160 Hepatitis C	1.75408	0.0405535	0.09378	92
			rno01523 Antifolate resistance	1.74849	0.0442517	0.0985429	23
			rno05166 HTLV-I infection	1.69651	0.0452765	0.0985429	205
Disease-related pathways	Muscle	Down-regulated	rno05012 Parkinson's disease	-3.44411	0.000350375	0.0259277	121
			rno05016 Huntington's disease	-2.95414	0.00171217	0.0633504	152
Disease-related pathways	Muscle	Up- and down-regulated	rno05150 Staphylococcus aureus infection	5.3615	8.54704e-07	5.26083e-05	33
			rno05144 Malaria	5.22278	1.42184e-06	5.26083e-05	37
			rno05152 Tuberculosis	3.78562	9.90616e-05	0.00167263	125
			rno05323 Rheumatoid arthritis	3.88055	0.00011245	0.00167263	56
			rno05140 Leishmaniasis	3.85034	0.000113015	0.00167263	51
			rno05133 Pertussis	3.6198	0.000262215	0.00323399	56
			rno05143 African trypanosomiasis	3.40819	0.000821525	0.00868469	23
			rno05146 Amoebiasis	3.16793	0.000991673	0.00917298	69
			rno05416 Viral myocarditis	3.02549	0.00156793	0.0128919	53
			rno05167 Kaposi's sarcoma-associated herpesvirus infection	2.88698	0.00209336	0.015428	151
			rno05321 Inflammatory bowel disease (IBD)	2.95523	0.00229335	0.015428	34
			rno05134 Legionellosis	2.89817	0.00257142	0.0158571	45
			rno05132 Salmonella infection	2.81758	0.00288404	0.0164169	68
			rno05202 Transcriptional misregulation in cancer	2.59238	0.00505565	0.0236191	132
			rno05332 Graft-versus-host disease	2.70342	0.00506182	0.0236191	25
			rno05142 Chagas disease (American trypanosomiasis)	2.59481	0.00528643	0.0236191	78
			rno05164 Influenza A	2.56921	0.005426	0.0236191	118
			rno04933 AGE-RAGE signaling pathway in diabetic complications	2.46256	0.00741245	0.0304734	91
			rno05418 Fluid shear stress and atherosclerosis	2.41858	0.008227	0.032042	116
			rno05032 Morphine addiction	2.38384	0.00952514	0.035243	51
			rno05320 Autoimmune thyroid disease	2.38442	0.0105471	0.0371659	26
			rno05330 Allograft rejection	2.25296	0.0145385	0.0489022	24
			rno05340 Primary immunodeficiency	2.25586	0.0160868	0.0517576	18
			rno04940 Type I diabetes mellitus	2.18537	0.0168541	0.0519667	28
			rno05322 Systemic lupus erythematosus	2.07672	0.02062	0.0610351	41
			rno05205 Proteoglycans in cancer	2.02606	0.0217902	0.0620182	163
			rno05162 Measles	1.98468	0.0244071	0.0658947	88
			rno04931 Insulin resistance	1.97703	0.0249331	0.0658947	92
			rno05200 Pathways in cancer	1.93065	0.0269433	0.0671415	393
			rno05310 Asthma	2.06392	0.0272195	0.0671415	11
			rno05145 Toxoplasmosis	1.88597	0.030503	0.0714002	86
			rno05204 Chemical carcinogenesis	1.9076	0.0308758	0.0714002	31
			rno05168 Herpes simplex infection	1.79345	0.0370286	0.0830339	140
